# Supplementary material for: Neuromuscular fatigue and recovery after strenuous exercise depends on skeletal muscle size and stem cell characteristics
Source: Sci Rep. 2021 Apr 8;11:7733. doi: 10.1038/s41598-021-87195-x (PMC8032692; doi:10.1038/s41598-021-87195-x)
Supplement: Supplementary file 1 — Supplementary Information 1. [file 41598_2021_87195_MOESM1_ESM.xlsx]

## Sheet: RawData
Protocol	Sex (1 male; 2 female)	BodyMass	Height	Age	MuscleLength	BF_Volume	FascicleLength	Fascicle_Pennation_Angle	PCSA	IKD_PRE_30Flexion	IKD_POST_30Flexion	IKD_POST48_30Flexion	IKD_Baseline	IKD_FLEX_Percent_PrePost	IKD_FLEX_Percent_PrePost48	IKD_FLEX_Percent_Post-Post48	IKD_PRE_80Extension	IKD_POST_80Extension	IKD_POST48_80Extension	IKD_Baseline	IKD_EXT_Percent_PRE_POST	IKD_EXT_Percent_PRE_POST48	IKD_EXT_Percent_POST_POST48	SquatSoreness_PRE	SquatSoreness_POST	SquatSoreness_POST48	LungesSoreness_PRE	LungesSoreness_POST	LungesSoreness_POST48	AverageSprintingTime	PerformanceDecrementScore	AverageSprintingSpeed	RPE_PRE-to-POST	LFF_PRE_1hz	LFF_PRE_10hz	LFF_PRE_15hz	LFF_PRE_20hz	LFF_PRE_30hz	LFF_PRE_50hz	LFF_PRE_100hz	LFF_POST_1hz	LFF_POST_10hz	LFF_POST_15hz	LFF_POST_20hz	LFF_POST_30hz	LFF_POST_50hz	LFF_POST_100hz	LFF_POST48_1hz	LFF_POST48_10hz
Sprint	1	69.9	1.802	19	27.2	171.539	8.56333	16.04	20.0318	118.494	109.086	94.093	100	92.0604	79.4076	86.2559	233.538	202.863	207.45	100	86.865	88.8294	102.261	0	3	5	0	4	4	4.15143	15.2444	7.22643	128.125	9.48147	35.2391	48.9976	65.1537	78.724	90.7422	100	9.49331	36.2833	42.4711	51.0008	70.4993	82.8749	100	8.40259	30.1231
Sprint + Biopsy	1	76.05	1.795	30	29.5	189.99	6.94667	7.84567	27.3498	120.88	113.143	64.2074	100	93.5987	53.1164	56.7491	284.113	253.827	243.726	100	89.3403	85.7848	96.0202	0	1	2	0	3	7	4.78533	3.35493	6.26916	112.5	10.1669	25.1497	36.6781	47.8506	69.1458	80.2232	100	8.92422	30.2164	43.8058	56.5307	73.6596	84.7453	100	8.90861	28.8087
Sprint	1	79.25	1.785	25	27	183.154	7.048	13.9527	25.9867	129.457	122.812	102.349	100	94.8671	79.0603	83.3379	229.777	193.979	229.649	100	84.4204	99.944	118.388	0	1	4	0	0	2	4.68133	2.88645	6.40843	89.5833	8.23384	34.6643	47.4825	61.7284	83.293	98.2428	100	7.41814	24.0533	30.944	53.9789	75.0595	94.6704	100	10.3309	30.2701
Sprint	1	73	1.834	19	30	230.95	10.5933	7.58333	21.8014	144.989	121.586	98.285	100	83.8586	67.7877	80.8357	275.633	237.291	245.019	100	86.0893	88.8932	103.257	0	1	2	0	0	1	4.542	2.52822	6.60502	84.8214	9.99137	23.3768	32.7211	48.4381	64.7771	81.6859	100	7.06641	15.1653	22.9735	31.5331	51.9196	72.1549	100	9.78877	21.4078
Sprint	1	63.65	1.76	20	27.3	139.513	9.07	10.544	15.3818	107.575	65.8811	70.295	100	61.2418	65.345	106.7	254.298	158.586	199.962	100	62.3624	78.6328	126.09	0	1	3	1	2	3	4.854	2.62156	6.18047	91.6667	9.15916	29.4917	39.6067	39.6067	82.0186	90.98	100	3.95636	14.7038	18.7063	30.5447	58.2892	76.8649	100	9.53149	24.8239
Sprint	1	79.25	1.849	20	28	178.113				190.844	162.037	144.625	100	84.9053	75.7821	89.2548	347.116	299.548	362.031	100	86.2962	104.297	120.859	0	1	1	0	1	1	4.85143	1.49432	6.18375	115.625	6.46916	14.7714	28.245	35.6732	52.4175	72.9152	100	4.3856	14.307	26.1523	36.8763	50.9433	81.5556	100	6.21675	22.4289
Biopsy	1	70.7	1.65	23
Biopsy	2	62.65	1.768	25
Biopsy	2	59	1.65	26
Sprint	1	94.8	1.821	18	30.5	208.01	6.53967	14.107	31.8075	178.541	185.496	131.09	100	103.895	73.4225	70.6697	343.798	255.422	364.2	100	74.2941	105.934	142.588	0	2	2	0	7	0	4.91308	2.56946	6.10615	61.9318	6.63848	18.9622	32.8649	44.9319	61.8728	84.0662	100							100	5.55297	20.1179
Sprint	1	80.1	1.845	18	28	193.439	8.90333	14.9117	21.7266	184.296	159.363	170.003	100	86.4711	92.2445	106.677	356.047	257.066	233.646	100	72.2001	65.6222	90.8894	0	3	4	0	4	3	4.41133	2.1142	6.80066	78.5714	9.02876	17.6416	28.9801	44.0996	71.2655	87.5465	100	7.90579	14.4558	25.0414	36.5563	58.0076	79.7868	100	12.402	25.6407
Sprint	1	86.2	1.864	20	27	178.552	8.41333	13.1187	21.2225	169.864	117.721	101.542	100	69.303	59.7784	86.2566	281.117	218.748	280.771	100	77.8141	99.8771	128.353	0	5	3	0	5	4	4.91167	6.77536	6.10791	129.167	8.52998	31.5626	43.7268	52.8175	72.0333	86.4807	100	11.7788	29.6417	41.152	46.7692	69.6906	85.0037	100	10.8956	28.9972
Sprint	1	66.8	1.775	20	26.5	148.018	7.32667	15.19	20.2027	125.891	121.209	108.048	100	96.2813	85.8272	89.1421	223.744	206.088	217.616	100	92.1089	97.2612	105.594	0	4	4.5	0	4	4	4.65733	3.4963	6.44145	134.375	3.79356	24.1465	47.1363	62.3372	80.1839	94.2281	100	6.7215	20.7876	27.2433	35.5766	52.7335	83.998	100	3.52256	25.0419
Sprint + Biopsy	1	75.5	1.75	18	28.6	216.52	6.37333	11.26	33.9728	159.181	164.42	169.954	100	103.291	106.767	103.366	349.423	339.847	379.04	100	97.2595	108.476	111.532	0	1	1	0	0	7	4.34067	2.61623	6.91138	133.333	6.05981	15.882	37.0307	55.4314	73.1129	92.831	100	4.11673	9.16016	21.6535	37.8245	54.8688	78.1791	100	5.5929	16.0782
Sprint + Biopsy	1	62.6	1.76	18	29.4	190.722	8.67333	12.4033	21.9894	129.024	119.981	113.693	100	92.9917	88.118	94.759	175.097	140.877	154.576	100	80.4564	88.2801	109.724	0	5	6	0	0	6	4.69571	3.42983	6.3888	104.167	7.44091	21.1207	26.3227	41.141	63.6036	87.5121	100	7.43227	20.713	23.6112	32.1734	53.7469	75.5142	100	11.5939	27.6307
Sprint + Biopsy	1	74.6	1.855	19	29	198.842	8.734	8.3505	22.7664	155.647	164.333	129.024	100	105.58	82.8954	78.5141	229.009	190.199	231.88	100	83.0533	101.254	121.914	1	0	0	2	2	2.5	4.83615	5.82394	6.20328	26.7857	11.3321	33.6938	40.7793	50.3697	62.2359	78.7644	100	12.1818	38.1256	44.127	52.9657	67.5333	75.1927	100	9.40888	31.1625
Biopsy	2	64.4	1.675	24
Biopsy	1	70	1.71	22
Sprint + Biopsy	1	71.8	1.804	19	27.8	161.779	8.21933	12.482	19.6827	130.068	102.633	72.5651	100	78.9076	55.7902	70.7032	295.32	280.026	264.208	100	94.8213	89.4651	94.3512	1	1	4	0	0	5	4.53857	3.14935	6.61001	68.75	8.76083	21.3048	31.7354	42.817	57.9338	74.282	100	5.86805	26.3251	23.7424	33.417	48.0601	70.5131	100	8.44304	28.4417
Sprint + Biopsy	1	80.4	1.7	19	29	221.886	9.56	12.5947	23.2099	124.298	91.9136	94.6604	100	73.9464	76.1562	102.988	232.067	130.547	82.7916	100	56.2538	35.6757	63.4191	0	3	4	0	4	5	4.64923	4.4771	6.45268	118.75	14.1661	39.4259	57.2065	68.8057	81.9212	90.5474	100	11.4469	34.0758	40.3546	44.6618	57.8635	85.9224	100	12.4155	32.1534
Sprint	1	65.6	1.738	19	22.6	119.944	6.6235	11.952	18.1088	106.405	86.2254	87.9718	100	81.0349	82.6762	102.025	243.25	174.772	192.304	100	71.8489	79.0562	110.031	0	0	1	0	1	2	4.626	5.13636	6.48508	150	0.747314	26.5212	39.1703	55.2758	69.1138	88.7181	100	9.68984	19.6898	31.926	41.3657	65.2526	85.7829	100	11.5002	20.7952
Sprint	1	82	1.78	21	22.5	156.065	5.67867	17.9753	27.4828	135.649	125.157	136.498	100	92.2657	100.626	109.061	231.604	194.445	176.79	100	83.9558	76.3329	90.9204	1	1	3	1	1	4	4.78933	1.68436	6.26392	12.5	14.5443	34.5465	43.5134	56.4255	76.3106	91.804	100	9.48199	25.2779	32.4055	42.5226	61.8686	83.7973	100	10.6157	28.5436
Sprint	1	71.6	1.8	21	30.2	206.24	9.94333	14.79	20.7415	162.134	130.115	142.844	100	80.2511	88.102	109.783	310.135	243.938	285.804	100	78.6555	92.1549	117.163	1	2	3	1	2	2	4.36	4.30622	6.88073	105.208	13.5641	30.7936	35.4402	50.6347	73.7772	87.5684	100	6.8918	16.6782	22.3088	28.4321	46.5851	70.0517	100	-3.6865	23.3273
Sprint	1	77.75	1.72	20	28.5	148.567	6.19333	14.1753	23.9882	146.392	102.617	107.513	100	70.0975	73.4416	104.771	296.147	247.512	269.559	100	83.5774	91.0222	108.908	0	4	5	1	5	6	4.895	4.18552	6.1287	85.7143	7.89252	23.8	30.5392	39.9883	66.7126	89.2062	100	7.51322	19.3567	29.5205	36.88	64.3272	93.4915	100	6.92225	20.5954
Biopsy	2	59.55	1.58	27
Sprint	1	69.8	1.73	23	28.5	202.699	7.44	11.3863	27.2445	130.133	130.546	108.287	100	100.318	83.2127	82.9488	218.927	222.398	238.246	100	101.585	108.824	107.126	0	0	0	0	1	1	4.304	1.74941	6.97026	98.9583	16.8352	38.7306	49.0302	62.6488	76.4723	88.8331	100	14.8005	49.1619	58.3138	66.3929	80.7241	100.57	100	18.0276	42.2452
[truncated: 63 more columns]
